# Supplementary material for: A new taxon within Biscutella laevigata L. (Brassicaceae) endemic to calamine areas in southern Poland
Source: PhytoKeys. 2020 Sep 8;160:123–9. doi: 10.3897/phytokeys.160.53937 (PMC7492185; doi:10.3897/phytokeys.160.53937)
Supplement: XML Treatment for Biscutella laevigata L. subsp. woycickii [file phytokeys.160.53937-treatment1.xml]

<!DOCTYPE tp:taxon-treatment
  PUBLIC "-//TaxonX//DTD Taxonomic Treatment Publishing DTD v0 20100105//EN" "tax-treatment-NSO.dtd">
<tp:taxon-treatment xmlns:tp="http://www.plazi.org/taxpub"><tp:treatment-meta><kwd-group><label>Taxon classification</label><kwd><named-content xmlns:xlink="http://www.w3.org/1999/xlink" content-type="kingdom">Plantae</named-content></kwd><kwd><named-content xmlns:xlink="http://www.w3.org/1999/xlink" content-type="order">Brassicales</named-content></kwd><kwd><named-content xmlns:xlink="http://www.w3.org/1999/xlink" content-type="family">Brassicaceae</named-content></kwd></kwd-group><mixed-citation publication-type="journal"><person-group><name><surname>Wierzbicka</surname><given-names>Małgorzata</given-names></name><name><surname>Pielichowska</surname><given-names>Maria</given-names></name><name><surname>Bemowska-Kałabun</surname><given-names>Olga</given-names></name><name><surname>Rostański</surname><given-names>Adam</given-names></name><name><surname>Wąsowicz</surname><given-names>Paweł</given-names></name></person-group><article-title>A new taxon within <italic><tp:taxon-name><tp:taxon-name-part taxon-name-part-type="genus" reg="Biscutella">Biscutella</tp:taxon-name-part> <tp:taxon-name-part taxon-name-part-type="species" reg="laevigata">laevigata</tp:taxon-name-part></tp:taxon-name></italic> L. (<tp:taxon-name><tp:taxon-name-part taxon-name-part-type="family">Brassicaceae</tp:taxon-name-part></tp:taxon-name>) endemic to calamine areas in southern Poland</article-title><source>PhytoKeys</source><day>08</day><month>9</month><year>2020</year><volume>160</volume><fpage>123</fpage><lpage>129</lpage><pub-id pub-id-type="doi">10.3897/phytokeys.160.53937</pub-id></mixed-citation></tp:treatment-meta><tp:nomenclature><tp:taxon-name><object-id xmlns:xlink="http://www.w3.org/1999/xlink" content-type="arpha" xlink:type="simple">AEBBC13A-27A0-5169-B51A-37134F3D2FB9</object-id>
            <tp:taxon-name-part taxon-name-part-type="genus" reg="Biscutella">Biscutella</tp:taxon-name-part>
            <tp:taxon-name-part taxon-name-part-type="species" reg="laevigata">laevigata</tp:taxon-name-part>
            <tp:taxon-name-part taxon-name-part-type="authority">L.</tp:taxon-name-part>
            <tp:taxon-name-part taxon-name-part-type="infraspecific-rank">subsp.</tp:taxon-name-part>
            <tp:taxon-name-part taxon-name-part-type="subspecies" reg="woycickii">woycickii</tp:taxon-name-part>
            <object-id xmlns:xlink="http://www.w3.org/1999/xlink" content-type="ipni" xlink:type="simple">urn:lsid:ipni.org:names:77211421-1</object-id>
          </tp:taxon-name><tp:taxon-authority>M.Wierzb, Pielich. &amp; Wasowicz</tp:taxon-authority><tp:taxon-status xmlns:xlink="http://www.w3.org/1999/xlink" xlink:type="simple">subsp. nov.</tp:taxon-status><xref ref-type="fig" rid="F1">Figure 1</xref></tp:nomenclature><tp:treatment-sec sec-type="material" id="SECID0EMGAC"><title>Type.</title><p>Poland. Olkusz, 1922, R. Kobendza, s.n. (holotype, WA0000071422 !).</p></tp:treatment-sec><tp:treatment-sec sec-type="diagnosis" id="SECID0ERGAC"><title>Diagnosis.</title><p><tp:taxon-name><tp:taxon-name-part taxon-name-part-type="genus" reg="Biscutella">Biscutella</tp:taxon-name-part> <tp:taxon-name-part taxon-name-part-type="species" reg="laevigata">laevigata</tp:taxon-name-part> <tp:taxon-name-part taxon-name-part-type="infraspecific-rank">subsp.</tp:taxon-name-part> <tp:taxon-name-part taxon-name-part-type="subspecies" reg="woycickii">woycickii</tp:taxon-name-part></tp:taxon-name> is similar to subsp. <tp:taxon-name><tp:taxon-name-part taxon-name-part-type="genus" reg="Biscutella"/><tp:taxon-name-part taxon-name-part-type="species" reg="laevigata"/><tp:taxon-name-part taxon-name-part-type="subspecies" reg="gracilis">gracilis</tp:taxon-name-part></tp:taxon-name>, but differs from the latter in having thin, light-green rosette leaves very densely covered by simple non-glandular trichomes. Plants belonging to subsp. <tp:taxon-name><tp:taxon-name-part taxon-name-part-type="genus" reg="Biscutella"/><tp:taxon-name-part taxon-name-part-type="species" reg="laevigata"/><tp:taxon-name-part taxon-name-part-type="subspecies" reg="woycickii">woycickii</tp:taxon-name-part></tp:taxon-name> have smaller seeds and are characterised by the ability to tolerate and accumulate high quantities of heavy metals.</p><fig id="F1" position="float" orientation="portrait"><object-id xmlns:xlink="http://www.w3.org/1999/xlink" content-type="doi" xlink:type="simple">10.3897/phytokeys.160.53937.figure1</object-id><object-id xmlns:xlink="http://www.w3.org/1999/xlink" content-type="arpha" xlink:type="simple">F8CD15FD-2AEB-528D-8970-62DB6FCFCBE9</object-id><label>Figure 1.</label><caption><p>A holotype of <tp:taxon-name><tp:taxon-name-part taxon-name-part-type="genus" reg="Biscutella">Biscutella</tp:taxon-name-part> <tp:taxon-name-part taxon-name-part-type="species" reg="laevigata">laevigata</tp:taxon-name-part> <tp:taxon-name-part taxon-name-part-type="infraspecific-rank">subsp.</tp:taxon-name-part> <tp:taxon-name-part taxon-name-part-type="subspecies" reg="woycickii">woycickii</tp:taxon-name-part></tp:taxon-name> Wierzbicka, Pielichowska &amp; Wasowicz (WA0000071422).</p></caption><graphic xmlns:xlink="http://www.w3.org/1999/xlink" xlink:href="phytokeys-160-123-g001.jpg" position="float" orientation="portrait" xlink:type="simple" id="oo_450549.jpg"><uri content-type="original_file" xlink:type="simple">https://binary.pensoft.net/fig/450549</uri></graphic></fig></tp:treatment-sec><tp:treatment-sec sec-type="etymology" id="SECID0EBJAC"><title>Etymology.</title><p>This subspecies is dedicated to a renowned Polish botanist Zygmunt Wóycicki (1871–1941), a pioneer of biological research on calamine areas.</p></tp:treatment-sec><tp:treatment-sec sec-type="distribution" id="SECID0EGJAC"><title>Distribution and ecology.</title><p>Calamine areas in the vicinity of Olkusz, Powiat Olkuski (Olkusz County), Województwo Małopolskie (Lesser Poland Voivodeship/Province), southern Poland.</p></tp:treatment-sec><tp:treatment-sec sec-type="phenology" id="SECID0ELJAC"><title>Phenology.</title><p>Flowering in April–May, fruiting in July–August.</p></tp:treatment-sec><tp:treatment-sec sec-type="Chromosome number" id="SECID0EQJAC"><title>Chromosome number.</title><p>A study carried out by <xref ref-type="bibr" rid="B6">Skalińska (1950)</xref> on plants from the calamine population in the vicinity of Olkusz resulted in the diploid chromosome number, 2<italic>n</italic> = 18.</p></tp:treatment-sec><tp:treatment-sec sec-type="Preliminary conservation status" id="SECID0E3JAC"><title>Preliminary conservation status.</title><p>Currently, the taxon is known only from calamine areas in the vicinity of Olkusz, where it is quite abundant on calamine soils. The extent of occurrence (<abbrev xmlns:xlink="http://www.w3.org/1999/xlink" xlink:title="extent of occurrence" id="ABBRID0ECKAC" xlink:type="simple">EOO</abbrev>) of the taxon is 7 km<sup>2</sup> and the area of occupancy (<abbrev xmlns:xlink="http://www.w3.org/1999/xlink" xlink:title="area of occupancy" id="ABBRID0EIKAC" xlink:type="simple">AOO</abbrev>) is 14 km<sup>2</sup>. A steady decline in population size has been observed during the last 20 years. It seems that the new taxon could be classified as Vulnerable according to the IUCN criteria (Standards IUCN 2019), but more research is needed to estimate the number of mature individuals and population dynamics.</p></tp:treatment-sec><ref-list><ref id="B6"><mixed-citation xmlns:xlink="http://www.w3.org/1999/xlink" xlink:type="simple"><person-group><name name-style="western"><surname>Skalińska</surname><given-names>M</given-names></name></person-group> (<year>1950</year>) <article-title>Studies in chromosome numbers of Polish Angiosperms.</article-title><source>Acta Societatis Botanicorum Poloniae</source><volume>20</volume>(<issue>1</issue>): <fpage>45</fpage>–<lpage>68</lpage>. <ext-link xlink:type="simple" ext-link-type="doi" xlink:href="10.5586/asbp.1950.003">https://doi.org/10.5586/asbp.1950.003</ext-link></mixed-citation></ref></ref-list></tp:taxon-treatment>
